# Supplementary material for: Medical Information Protection in Internet Hospital Apps in China: Scale Development and Content Analysis
Source: JMIR Mhealth Uhealth. 2024 Jun 21;12:e55061. doi: 10.2196/55061 (PMC11226934; doi:10.2196/55061)
Supplement: Multimedia Appendix 1 [file mhealth_v12i1e55061_app1.xlsx]

## Sheet: Evaluation Scale
Level 1 Indicators	Level 2 Indicators	Level 3 Indicators	Biref Explainations for Level-3 Indicators	Example Sentences	Corresponding Provions of PIPL	Corresponding Clauses of PI Specifications	Corresponding Clauses of Internet Hospital Policies
General Attributes	PI Processors and Service	Introduce the Personal Information (PI) processor	PI processors introduce the basic information of the PI processor, namely the internet hospital(s), including the registered name and the contact details, etc.;	Where we refer to xxx, “we” or “us” in this Privacy Policy, we mean XXX Please contact us using the details below if you have any doubt, comment or suggestion:	-	5.5 (a) (1); App's scope, Appendix D	Articles 5 and 8, Rules for Regulation of Internet Diagnosis and Treatment Management (Trial)
		Define the service scope of the internet hospital	The privacy policy explains the scope of internet hospitals.	This Policy applies to the service(s) of XX (name of internet hospital)	Article 17	App's scope, Appendix DAppendix D	-
	Policy Transparency	Ensure policy is prominent and accessible	The privacy policy is open, public, and easy to access. For example, the hyperlinks of such policy is easy to find next to the tickbox of consent or the policy should be read before users can proceed with next steps of registration.	Before downloading the APP or registering the account, users can have access to and read the privacy policy	Article 17	5.5 (d)	-
		Use clear and easily understandable language	The language of the privacy policy is clear and easy to understand, conforming to common linguistic conventions, using standardized numbers, diagrams, etc., and avoiding the use of ambiguous language	This Policy will help you better understand the following: Rules for the collection and use of PI for service function 1; Rules for the collection and use of PI for service function 2; and How we protect your PI;	Article 17	-	-
		Provide a separate and distinct privacy policy	The privacy policy has a separate and distinct document with relevant clauses, which should not be included in the user service agreement or in few sentences.	Title: Privacy Policy The privacy policy has a separate document and is not included in the user service agreement.	-	5.5 (d)	-
	Policy Maintenance	Clearly mark the policy's effective and updated dates	The privacy policy clearly marks the effective date and updated date.	Effective Date: DD/MM/YYYY Latest update: DD/MM/YYYY	Article 17	App's scope, Appendix DAppendix D	-
		Promptly update the privacy policy	PI processors should promptly update the privacy policy whenever any changes occur.	Our Privacy Policy may undergo revisions or updates periodically.	-	5.5 (f); Policy updates, Appendix D	-
		Explain notification methods for policy updates	PI processors should send notifications to users when the privacy policy undergoes modifications.	In the event of major alterations to this policy, we will promptly inform you through either email notifications or pop-up alerts in the app.	Article 17	5.5 (f); Policy updates, Appendix D	-
		Obtain separate consent for significant policy modifications	When the privacy policy is updated, explicit consent should be re-obtained from the individual.	We pledge that we won't diminish any of your rights under this Policy without acquiring your clear and informed consent.	Article 14	5.5 (f); Policy updates, Appendix D	-
PI Collection and Usage	Collection and Usage of General PI	List service functions of internet hospital	Internet hospital should list in detail the service functions of collecting and using PI, including but not limited to online diagnosis and treatment, appointment scheduling, electronic prescription, medical record management, telemedicine services, medical billing and payment, health information and education.	For each service function, we have established specific protocols for PI collection and usage. These include, but aren't limited to: Service Function 1: [Specific rules for collection and usage] Service Function 2: [Specific rules for collection and usage] Service Function 3: [Specific rules for collection and usage]	-	5.5 (a) (2); Rules for the collection and usage of PI for service functions, Appendix D	-
		Describe the purpose of collecting and using PI	The privacy policy explains the purpose of using PI for different service functions.	Essential PI is crucial for us to deliver specific service functions, including … Non-essential PI, however, is collected for other supplementary purposes, including …	Article 17	5.4 (a); Rules for the collection and usage of PI for service functions, Appendix D	-
		Explain the methods of collecting and using PI	The privacy policy lists the methods of using PI for different service functions.	We acquire your PI either through the information you willingly provide or from data generated during your interaction with our services. Additionally, to optimize the service experience, we might seek your permission for certain system functionalities.	Article 17	Appendix D	-
		List the various types of PI collected	The privacy policy specifies various types of PI collected for each service functions.	For some service functions, we need you to provide or permit collection of specific essential data, such as: [...]	Article 17	5.5 (a) (2); Rules for the collection and usage of PI for service functions, Appendix D	-
		Distinguish between essential and non-essential PI for services	PI processors should identify which types of PI are essential for particular service functions and which are not.	For some service functions, while we do need certain essential data (e.g., [...]), you have the choice on whether or not to provide or allow collection of other additional information.	-	5.5 (a) (6); Rules for the collection and usage of PI for service functions, Appendix D	-
		Explain the consequences of not provding PI	PI processors should explain the potential consequences of not supplying the necessary PI. If users withhold consent for PI processing or withdraw it, PI processors shall not refuse to provide services to users, unless such PI is necessary for providing the product or service.	Without your authorization, we will be unable to provide you with this service function. We will not force you to provide this information, and your refusal will not adversely affect the use of the service functions. However, declining to share this information might limit the functionality of certain service features.	Article 16	5.5 (a) (6); Rules for the collection and usage of PI for service functions, Appendix D	-
	Collection and Usage of Sensitive PI	Highlight sensitive PI	PI processors should highlight sensitive PI in the privacy policy, including but not limited to medical history, diagnosis and treatment information, identification information, medical insurance and payment information.	The sensitive PI is highlighted by using bold or underline.	-	5.5 (a) (2); Rules for the collection and usage of PI for service functions, Appendix D	-
		State the specific purpose	PI processors should describe specific purpose for processing sensitive PI in a detailed manner to avoid general and broad descriptions.	In our endeavor to streamline your login process and improve service quality, we might collect pertinent PI as you engage with our services.	Article 29	-	-
		State the sufficient necessity	PI processors should describe sufficient necessity of processing sensitive PI in a detailed manner to avoid general and broad descriptions. Internet diagnosis and treatment implement a real-name system. Patients are obligated to provide authentic proof of identity and basic information to medical institutions, and must not impersonate others for medical consultations.	In situations that demand attention to public welfare, especially during public health crises or emergencies, our services tied to public benefits might require you to share sensitive PI. This could encompass your personal details, ID metrics, and even certain biometric data. This data collection is strictly to adhere to necessary regulatory measures.	Article 29	-	Article 19, Rules for Regulation of Internet Diagnosis and Treatment Management (Trial)
		List stringent protective measures	PI processors should specify the robust protective measures implemented for sensitive PI.	To ensure the PI security, we employ security protection measures in accordance with industry standards, as required by relevant laws and regulations and considering the current technological level. We will use physical, technical, and administrative security measures to reduce the risks of loss, misuse, unauthorized access, disclosure, and alteration. We will make every effort to prevent unautho…	Article 29	-	-
		Communicate the implications of processing sensitive PI	PI processors should describe the implications of processing sensitive PI, especially any potential damages of or harms to users' rights and interests.	Once you disclose the aforementioned information, your account information may be leaked, and your financial security and other personal rights and interests may be harmed.	Article 30	-	-
		Obtain separate explicit consent for processing sensitive PI	PI processors should obtain separate consent for processing sensitive PI. Internet diagnosis and treatment activities can only be conducted after obtaining informed consent from the patients.	We will obtain your explicit consent before processing any sensitive PI.	Article 29	-	Article 9, Rules for Regulation of Internet Diagnosis and Treatment Management (Trial)
		Obtain explicit consent for collecting PI of minors	Before collecting the PI of a child 14 years old or older, explicit consent should be obtained from the child or the child's guardian. For children under 14, explicit consent from the guardian is mandatory. When issuing internet prescriptions for medication to children under the age of 6, it is necessary to confirm the presence of a guardian and relevant healthcare professionals accompanying the …	Our products, websites and services cater predominantly to adult users. Minors should not register accounts without their parents' or guardians' consent.	Article 31	5.4 (d); Rules for the collection and usage of PI for service functions, Appendix D	-
PI Storage and Protection	Storage Security	Explain the level of applying technical measures for PI security, any certification obtained or the PI security agreement in place.	The privacy policy should elucidate the PI security level, any PI certifications held or the PI security agreements in place. The information system of internet hospitals shall implement third-level information security protection in accordance with relevant national laws, regulations, and provisions.	We are fully committed to meeting the highest standards of PI protection for you. We continuously refine our measures to shield your PI. We have acquired the following certificates: ... Our capacity of data security…	Articles 28 and 51	5.5 (a) (7); How we protect your PI, Appendix D	Article 33, Rules for Regulation of Internet Diagnosis and Treatment Management (Trial)
		Explain organizational management measures	The privacy policy should explain the data security management requirements upheld at the organizational level. Internet hospitals shall designate individuals responsible for the management of medical quality, medical security, and electronic medical records. They will provide technical services, including maintenance of the internet hospital information system, ensuring the stable operation of t…	We have established data security management specifications, data security development specifications... /strengthen employees’ data security awareness...	Article 51	5.5 (a) (7); 11.5; How we protect your PI, Appendix D	Article 15, Administrative Measures of Internet Hospitals (Trial); Article 3, Appendix, Administrative Measures of Internet Hospital (Trial)
		Describe potential security risks	PI processors should describe the potential security risks after the provision of the PI. Healthcare institutions must thoroughly inform patients of the rules, requirements, and risks related to internet diagnosis and treatment.	The network environment is not 100% secure. We will do our utmost to ensure or guarantee the security of any information you send to us.We will regularly update and publicize reports on security risks, PI impact assessment, etc. You can access these by ...	-	5.5 (a) (6); How we protect your PI, Appendix D	Article 9, Rules for Regulation of Internet Diagnosis and Treatment Management (Trial)
	Security Incidents	Commit to bear legal responsibility for PI security incidents	PI processors should assume the legal responsibility if any PI security breaches occur.	If your legal rights and benefits are adversely affected due to the unauthorized access to, disclosure, tampering or damage of your PI resulting from the damage of our physical, technical or management protection facilities, we will assume legal liabilities accordingly.	Article 69	5.5 (a) (4); How we protect your PI, Appendix D	-
		Security incident notification	If a security incident arises, PI processors are mandated to promptly alert the impacted individuals. Notification methods can be via email, physical mail, phone, or push alerts. The notification should cover the incident's details, subsequent actions taken, preventative recommendations for the individual, available remedies, and contact info of the PI protection entities and responsible person.	In the unfortunate event of a PI security incident, we will inform you in accordance with the requirements of the law: the basic situation of the security incident and its potential impact, the measures we have taken or will take, suggestions for you to independently prevent and reduce risks, and remedial measures for you. We will promptly inform you about the situation related to the event throu…	Article 57	10.2; How we protect your PI, Appendix D	-
		Security incident reporting	PI processors should ensure timely reporting of any incidents in line with the protocols of the “National Cybersecurity Incident Emergency Response Plan.”	At the same time, we will also take the initiative to report the handling of PI security incidents as required by regulatory authorities.	Article 57	10.1 (c) (3); How we protect your PI, Appendix D	Article 28, Rules for Regulation of Internet Diagnosis and Treatment Management (Trial)
PI Sharing, Transfer, Disclosure, and Transmission	Subcontracting of PI Processing	Obtain separate consent for subcontracting PI processing	PI processors should acquire distinct consent for subcontracting PI.	Before engaging in any subcontracting practices that involve your PI, we will seek your explicit consent.	Article 21	-	-
		Supervise the subcontracted PI processing activities	PI processors should oversee sub-contractors by delineating responsibilities contractually and periodically auditing the subcontractor's compliance.	When we entrust third parties with the processing of your PI, we ensure they sign stringent confidentiality agreements, obliging them to adhere to our privacy standards and policies.	Article 21	9.1 (d); Rules for the collection and usage of PI for service functions, Appendix D	Article 27, Rules for Regulation of Internet Diagnosis and Treatment Management (Trial)
	PI Sharing and Transfer	Provide the basic information of PI recipients	PI processors should inform individuals of the nature of the data recipients.	To view a list of all companies, organizations, and individuals currently entrusted with processing your PI under this agreement, click here.	Article 23	5.5 (a) (4); Rules for the collection and usage of PI for service functions, Appendix D	-
		List the various types of transferred PI	PI processors should inform individuals of the types of shared PI.	For enhancing user experience and service functionality, we might share specific PI, like your identity, with selected third parties.	Article 23	5.5 (a) (4); Rules for the collection and usage of PI for service functions, Appendix D	-
		Explain the purposes of PI transfer	The privacy policy should specify the purposes of sharing and processing PI.	In order to better analyze the user's usage.../for...	Article 23	5.5 (a) (4); Rules for the collection and usage of PI for service functions, Appendix D	-
		Describe the methods of PI transfer	The privacy policy should specify the methods of sharing and processing PI.	We will provide PI (such as personal identity) to third parties via methods such as …	Article 23	-	-
		Explain safety precautions prior to PI transfer	PI processors should employ effective protection measures for individuals.	All PI shared undergoes rigorous safety measures that align with industry benchmarks. Any data related to communication is anonymized and/or de-identified post-processing. We guarantee that only unidentifiable statistical information is handed over to our partners.	-	5.5 (a) (4); Rules for the collection and usage of PI for service functions, Appendix D	-
		Explain rules of PI transfer during specific events, such as a merger, division, dissolution, declared bankruptcy etc.	In events of mergers, acquisitions, or restructurings, PI processors should notify affected individuals and ensure that subsequent processors uphold the original responsibilities. Any changes in PI usage must be validated with explicit consents.	In events such as mergers, acquisitions, or bankruptcy liquidations, the succeeding entity must adhere to this Privacy Policy. Otherwise they must obtain your explicit consent.	Article 22	9.3 (b); Rules for the collection and usage of PI for service functions, Appendix D	Article 20, Rules for Regulation of Internet Diagnosis and Treatment Management (Trial)
		Obtain separate consent for sharing and/or transfering PI	PI processors should obtain explicit consent for sharing or transfering PI.	Your PI will never be disclosed to anyone outside our organization without your clear, explicit consent.	Article 23	9.2 (b); Rules for the collection and usage of PI for service functions, Appendix D	-
	Public Disclosure	Describe instances of PI public disclosure	PI processors should specify the purposes and types of public disclosures.	For the reasons outlined in this Privacy Policy, we may disclose PI to certain entities.	-	5.5 (a) (4); Rules for the collection and usage of PI for service functions, Appendix D	-
		Obtain separate consent for public disclosure	PI processors should obtain explicit consent for any public disclosures.	We will not disclose your PI publicly without your explicit consent.	Article 25	-	-
	Cross-Border Transmission	Specify storage locations of PI and potential cross-border transmission	Internet hospitals should keep their servers storing medical data within the territory of People's Republic of China. PI processors should inform the geographical domains covered during PI storage, backup and transmission, and specify any cross-border transmissions.	In principle, we collecet and process PI within the People’s Republic of China and the PI will be stored in the People’s Republic of China.	Article 36	-	Article 4, Appendix, Administrative Measures of Internet Hospital (Trial)
		State the compliance with any standards and legal mechanisms for cross-border transmission (if applicable)	For instances of cross-border PI transmissions, PI processors must enumerate the adhered standards, agreements, and legal frameworks.	Should we process PI outside of the People’s Republic of China, we guarantee the same level of protection as within. We'll seek your consent for cross-border transfers, and may utilize data de-identification for added security.	-	5.5 (a) (3); Rules for the collection and usage of PI for service functions, Appendix D	-
PI deletion	Retention Period	State the retention period of PI processing	The privacy policy should clearly state the exact retention period of PI, which should be the minimum period necessary for achieving the purpose of processing PI. The medical records of internet-based diagnosis and treatment shall be managed in accordance with the relevant regulations for outpatient electronic medical records, with a minimum retention period of not less than 15 years. Process rec…	We will only retain your PI for the time necessary to fulfill the purposes stated in this Policy, unless laws required extended retention.	-	5.5 (a) (3); PI global transfer, Appendix D	Article 19, Rules for Regulation of Internet Diagnosis and Treatment Management (Trial)
	Deletion and Cessation	Describe instances of PI deletion or anonymization	PI processors should specify the instances of PI deletion or anonymization, such as consent withdrawal, expiration of retention period, purpose realization, or legal breaches.	After de-registration, we commit to deleting your PI after the above-mentioned storage time limit for PI or under the following conditions: 1. When the purpose of processing has been achieved or is unable to be achieved, or the PI is no longer necessary for achieving the purpose of processing; 2. When we ceases the provision of the product or service involved, or the retention period has expired;…	Article 47	6.1 (b); 8.5 (b); Your rights, Rules for the collection and usage of PI for service functions, Appendix D	-
		Notify third parties to promptly delete PI or cease PI processing	Upon deletion requests from individuals, PI processors should immediately cease sharing and transfer activities, and instruct third parties to promptly delete the concerned PI.	When we decide to delete your PI or respond to your deletion request, we will also instruct any third party that obtained your PI from us to do the same without delay, unless otherwise specified in laws and regulations, or you've granted them explicit consent.	-	8.3 (b); Your rights, Appendix D	-
Individual Rights	Inquiry of PI	Explain the individuals' right to inquire about their PI	Individuals are entitled to access and inquire about their PI.	You possess the right to access your PI, unless laws and regulations specify otherwise.	Articles 44 and 45	8.1; Your rights, Appendix D	-
	Obtain Copies of PI	Explain the individuals' right to obtain copies of PI	Individuals reserve the right to acquire copies of their PI.	You possess the right to retrieve a copy of your PI by: …	Article 45	8.6; Your rights, Appendix D	-
	Correction of PI	Explain the individuals' right to correct inaccurate PI	Individuals have the right to request corrections of their PI.	When you find inaccuracies arise in your PI, you have the right to request us for corrections.	Articles 45 and 46	8.2; Your rights, Appendix D	-
	Deletion of PI	Explain the individuals' right to delete PI in certain circumstances	Individuals are entitled to request PI processors to delete PI.	You can submit a request for PI deletion under these circumstances: 1. If the PI processing actions breach any laws or regulations; 2. If we collected and used your PI without your consent; 3. If the PI processing actions breach any agreements with you; 4. If you no longer use our products or services or you have cancelled your account; 5. If we no longer provide you with products or services.	Article 47	8.3; Your rights, Appendix D	-
	Explanation regarding PI Processing	Explain the individuals' right to request an explanation of the privacy policy	Individuals have the right to request explanation of the privacy policy or other PI processing rules.	For inquiries, feedback, or suggestions, reach us at [Contact Info]. Our dedicated PI protection officer can also be reached at [Contact Info].	Article 48	-	-
	Consent Withdrawal	Explain the individuals' right to modify or withdraw their consent	Individuals have the right to modify or withdraw their consent.	At any moment, you may grant, modify or revoke consent for additional PI collection and usage.	Article 47	8.4; Your rights, Appendix D	-
		Explain the individuals' right to refuse to receive business marketing by means of automated decision-making	PI processors must ensure that individuals can reject business advertisements dispatched based on their PI. Prescriptions should be issued by the attending physician personally, and the use of artificial intelligence or other automated means to generate prescriptions is strictly prohibited. Prescription medications must be dispensed, sold, and used based on a physician's prescription. It is stric…	Certain decisions, based purely on automated systems or algorithms, might heavily impact your rights. To opt-out of promotional ads, simply follow the instructions here: …	Article 24	8.4 (b); Your rights, Appendix D	Article 21, Rules for Regulation of Internet Diagnosis and Treatment Management (Trial)
	Deregistration	Explain the individuals' right to cancel their account	Individuals reserve the right to terminate their accounts.	You can de-register at any time by following these steps ……	-	8.5; Your rights, Appendix D	-
	Consent Exceptions Scenarios	List exceptions of obtaining consent as provided by applicable laws or administrative regulations	PI processors should detail instances where obtaining consent isn't mandatory prior to PI processing, such as: necessary for contract execution or employee management under legally defined employment policies; fulfillment of statutory duties or obligations; addressing public health emergencies or safeguarding life, health, or property in urgent situations; processing PI for news reporting, public…	We might share your information as stipulated by laws, regulations or the mandatory requirements of government agencies; We will not share your PI to any company, organization, or individual except under the following circumstances: We will only publicly disclose your PI under the following circumstances, The types of PI publicly disclosed include…… Statutory disclosure: we might publicly disclos…	Article 13	9.5	-
PI Processor Duties	PI protection Officer Disclosure	Appoint and disclose the contact information of PI protection officer	PI processors should reveal the contact information of their PI protection officer, ensuring they also share this information with pertinent authorities.	XXX serves as our designated PI officer, and you can reach out to them directly at [Contact Information].	Article 52	-	-
	Compliance Audits	Conduct compliance audits on a regular basis	PI processors should either self-conduct or employ external consultant services for regular compliance checks.	To maintain the highest standards of information security, we engage external independent third parties annually/regularly to assess our information security management system.	Article 54	-	-
	Impact Assessment Procedures	Conduct PI protection assessment prior to specific events	PI processors should conduct a PI protection impact assessment and document the process under certain conditions, such as handling sensitive PI, employing PI in automated decisions, outsourcing PI processing or sharing/disclosing PI, transferring PI overseas.	We have conducted a prior impact assessment of PI protection, …	Article 55	-	-
		Assess the purpose, method, impact and protective measures	The PI protection impact assessment should analyze the following aspects: legality, legitimacy, and necessity of PI processing aspects; potential risks and impacts on personal rights; and, effectiveness and legality of the security measures. The assessment's reports and records should be maintained for at least three years.	Our impact assessment of PI covers various aspects of …	Article 56	-	-
	Request Management	Provide methods for individuals to inquire about their PI	PI processors should present ways for individuals to access and inquire about their PI.	To access your data, you can follow the process outlined …	Article 45	5.5 (a) (5); Your rights, Appendix D	-
		Provide methods to obtain copies of PI	PI processors should provide the individuals with ways to obtaining copies of their PI.	You have the right to obtain a copy of your PI by: …	Article 45	5.5 (a) (5); 8.6; Your rights, Appendix D	-
		Provide methods to correct inaccurate PI	When individuals identify errors in their PI, PI processors should provide a mechanism to allow corrections or additional information.	You can submit a rectification request through the channels listed in “(I) Access your PI”.	Article 45	5.5 (a) (5); Your rights, Appendix D	-
		Provide methods to delete PI	PI processors should facilitate methods for individuals to request PI erasure.	You can directly clear or delete the PI by … You can contact our customer service staff via email to request PI deletion.	Article 47	5.5 (a) (5); Your rights, Appendix D	-
		Provide methods to clarify the rules of processing PI	PI processors should grant individuals ways to understand their PI processing rules.	If you have any doubts, comments, or suggestions regarding this Policy, please contact us via: ...... For specific inquiries related to PI protection, our dedicated department or PI protection officer is available to assist you at [Contact Information].	Article 48	-	-
		Provide methods to withdraw consent	PI processors should provide the individuals with ways to withdraw authorization or consent.	If you choose to withdraw your consent, we will cease processing the corresponding PI. However, this withdrawal will not affect the processing of PI carried out based on your prior consent.	Article 15	5.5 (a) (5); 8.4 (a); Your rights, Appendix D	-
		Provide methods to cancel account	For services using registered accounts, PI processors must offer easy and straightforward mechanisms for account cancellation.	You have the right to de-register your account at any time by [Specify the de-registration process].	-	5.5 (a) (5); 8.5 (a); Your rights, Appendix D	-
		Commit to respond to individuals' requests within 30 days or in accordance with legal time limits	PI processors should promptly respond to the individual requests within 30 days or the time limit of the laws	We are committed to responding to your requests of exercising your rights in 30 days or within the time limit as provided by laws and regulations.	Article 50	8.7 (a); Your rights, request responds, contact us, Appendix D	-
		List exemptions of responding to the individuals' requests	PI processors should clarify the reasons for not addressing individual requests in certain scenarios.	Please note that we may not be able to fulfill your request under certain circumstances, including but not limited to cases related to our legal obligations, national security, public safety, criminal investigations, and protection of vital legal rights and interests.	-	8.7 (e), (f); Your rights, request responds, Appendix D	-
		Explain limits on the use of automated decision-making in the information system	When decisions significantly affecting an individual's rights are made via automated systems, PI processors should provide complaint channels.	For some functions, decisions are made solely based on an automated decision-making mechanism, such as information systems and algorithms. If these decisions significantly impact your legal rights and interests, you have the right to seek an explanation from us, and we will take appropriate actions to address your concerns.	Article 24	5.5(a) 5); 5.5(a) 8); 7.7 c); Your rights, restrictions of automated-decisions marketing, Appendix D	-
	Complaint Management	Provide convenient means for individuals to lodge complaints	PI processors should offer easily accessible means for individuals to lodge complaints, such as providing contact details of the responsible PI protection department.	If you have any complaints related to this Policy or believe that we have breached legal requirements, please reach out to us at [Contact Information]. We have set up a dedicated department for PI protection (or a PI protection officer) that you can contact via: ......	Article 50	5.5 (a) (8); Contact us, Appendix D	Article 29, Rules for Regulation of Internet Diagnosis and Treatment Management (Trial)
		Commit to respond within the time limit as provided by laws and regulations	PI processors should define the timeline within which individuals can expect a response.	We are committed to addressing the complaints in 30 days or within the time limit as provided by laws and regulations.	-	8.7 (a); Contact us, Appendix D	-
		Offer ways to resolve issues by involving external parties	PI processors should inform individuals about external dispute resolution options, including local courts, independent certification agencies, industry associations, or pertinent government entities.	For escalated concerns or if you are dissatisfied with our response, especially if our handling of PI affects your legal rights and interests, you can seek external remedies through the channels provided at [Specify the external channels].	-	5.5 (a) (8); Contact us, Appendix D	-
