# Supplementary material for: Medical Information Protection in Internet Hospital Apps in China: Scale Development and Content Analysis
Source: JMIR Mhealth Uhealth. 2024 Jun 21;12:e55061. doi: 10.2196/55061 (PMC11226934; doi:10.2196/55061)
Supplement: Multimedia Appendix 2 [file mhealth_v12i1e55061_app2.xlsx]

## Sheet: Internet Hospital Apps
No.	Internet Hospital Names (in English and Chinese)	Last Updated Date (YYYY/MM/DD)	General Attributes (9)	PI Collection and Usage (13)	PI Storage and Protection (6)	PI Sharing, Transfer, Disclosure and Transmission (13)	PI deletion (3)	Individuals Rights (9)	PI Processors Duties (17)	Total score (70)	Final Score (%)
Internet Hospital App 1	Wei Yi - Internet hospital (微医-互联网医院)	2023-04-20	9	12	6	10	2	9	15	63	0.9
Internet Hospital App 2	Wei Mai - Internet hospital (微脉-互联网医院)	2022-10-29	9	12	6	13	3	8	14	65	0.928571
Internet Hospital App 3	Internet platform of Shanghai municipal hospitals (上海市级医院互联网总平台)	2022-11-14	9	13	6	13	3	8	12	64	0.914286
Internet Hospital App 4	Ding Xiang doctors (丁香医生)	2022-12-08	9	13	6	11	2	9	14	64	0.914286
Internet Hospital App 5	Hao Dai Fu online - platform of internet diagnosis and medical appointment (好大夫在线-网上问诊医生挂号平台)	2022-08-12	9	13	5	12	2	8	14	63	0.9
Internet Hospital App 6	Jing Dong health (京东健康)	2022-05-10	9	12	6	13	2	9	15	66	0.942857
Internet Hospital App 7	Health 160 - appointment, diagnosis, physical examination, and medicine purchase (健康160-挂号问诊体检购药)	2022/2	9	13	5	13	3	9	13	65	0.928571
Internet Hospital App 8	Tai Kang doctor (泰康医生)	2023-02-28	9	13	3	12	2	8	13	60	0.857143
Internet Hospital App 9	Xiao Lu traditional Chinese medicine (小鹿中医)	2023-09-25	9	11	4	9	2	8	13	56	0.8
Internet Hospital App 10	Ping'An Health (平安健康)	2023-08-17	9	11	4	12	3	9	14	62	0.885714
Internet Hospital App 11	Sino-Japanese internet hospital (中日互联网医院)	N/A
Internet Hospital App 12	Beijing internet general hospital (北京互联网总医院)	N/A	8	12	2	4	2	1	1	30	0.428571
Internet Hospital App 13	Shanghai Tong Zhou Gong Ji internet hospital (上海同舟共济互联网医院)	2021-08-17	9	12	4	13	3	9	14	64	0.914286
Internet Hospital App 14	Health Manager - smart internet hospital for the public (健康管家-智慧互联网医院大众版)	N/A	3	6	1	6	0	3	0	19	0.271429
Internet Hospital App 15	Shang Ying internet hospital - one-stop medical service platform (商赢互联网医院 - 一站式医疗服务平台)	N/A	8	12	4	11	3	9	15	62	0.885714
Internet Hospital App 16	Ding Dang express doctor (叮当快医)	2021-11-23	9	11	6	13	3	8	15	65	0.928571
Internet Hospital App 17	Ningxia internet hospital (宁夏互联网医院)	N/A	8	8	5	10	0	7	6	44	0.628571
Internet Hospital App 18	Xiamen ophthalmology center internet hospital (厦门眼科中心互联网医院)	2021-12-03	9	11	6	13	3	7	13	62	0.885714
Internet Hospital App 19	Yi Fu Zhen - internet hospital (易赋诊-互联网医院)	2021-01-04	9	11	5	11	2	8	10	56	0.8
Internet Hospital App 20	Xiamen fifth hospital internet hospital for the public (厦门五院互联网医院公众端)	N/A
Internet Hospital App 21	Shandong province traditional Chinese medicine internet hospital (山东省中医互联网医院)	2021-05-12	9	11	5	0	1	2	6	34	0.485714
Internet Hospital App 22	39 internet hospital patient version (39互联网医院患者版)	2022-11-02	9	12	6	11	2	7	12	59	0.842857
Internet Hospital App 23	Kuai Dian Doctor - professional dermatology (medical beauty) internet hospital (快点医生-专业皮肤病（医美）互联网医院)	2020-12-24	9	11	5	11	2	8	12	58	0.828571
Internet Hospital App 24	Foshan first hospital internet hospital (佛山市一医院互联网医院)	N/A	5	11	5	9	1	2	4	37	0.528571
Internet Hospital App 25	Shanghai east hospital internet hospital (上海市东方医院互联网医院)	2020-04-09	9	12	5	11	3	7	14	61	0.871429
Internet Hospital App 26	Gu Yi Tang health (谷医堂健康)	2021-08-19	9	6	1	5	0	1	4	26	0.371429
Internet Hospital App 27	Nan Kai Jing Dong internet hospital (南开京东互联网医院)	2019/9/31	9	10	1	4	2	4	6	36	0.514286
Internet Hospital App 28	Yi Ling internet hospital (一龄互联网医院)	N/A	4	3	0	3	0	0	0	10	0.142857
Internet Hospital App 29	Shanghai Ming Shi Hui internet hospital (上海名士汇互联网医院)	2023-10-12	9	11	4	11	2	6	10	53	0.757143
Internet Hospital App 30	Beijing You'An hospital internet hospital (北京佑安医院互联网医院)	2021-10-01	9	11	6	12	2	7	11	58	0.828571
Internet Hospital App 31	Peking University third hospital (北医三院)	2021-09-01	8	10	0	6	0	1	2	27	0.385714
Internet Hospital App 32	Jian Ke doctor - online consultation and medicine purchase health platform (健客医生-在线问诊购药健康平台)	2023-11-07	9	11	4	10	2	9	13	58	0.828571
Internet Hospital App 33	Sun Yat-sen memorial hospital internet hospital (中大孙逸仙纪念医院互联网医院)	N/A	7	10	4	9	3	4	7	44	0.628571
Internet Hospital App 34	Beijing Tsinghua Changgung hospital (北京清华长庚医院)	2022-02-28	9	12	6	12	2	6	11	58	0.828571
Internet Hospital App 35	Hong Hua medical - professional doctor and nurse home care platform (泓华医疗-正规医生护士上门护理平台)	2023-03-15	9	12	5	12	2	8	9	57	0.814286
Internet Hospital App 36	Jian Yi Yuan - online internet hospital (健医园-线上互联网医院)	2020-09-03	9	12	6	12	3	7	14	63	0.9
Internet Hospital App 37	Health Dongguan (健康东莞)	2022-10-01	9	9	5	8	1	6	11	49	0.7
Internet Hospital App 38	Youlai Doctor (有来医生)	N/A	7	4	1	4	0	0	0	16	0.228571
Internet Hospital App 39	Male private doctor - online medical Health Q&A platform (男性私人医生-在线医疗健康问答平台)	2023-03-01	6	11	2	4	0	1	1	25	0.357143
Internet Hospital App 40	Jilin University first hospital smart hospital (吉大一院智慧医院)	N/A	8	9	4	8	2	7	15	53	0.757143
Internet Hospital App 41	Mobile Beijing hospital (掌上北京医院)	2022-01-17	9	12	5	12	3	7	11	59	0.842857
Internet Hospital App 42	You Kang - internet hospital (优康-互联网医院)	N/A	4	4	0	2	0	0	0	10	0.142857
Internet Hospital App 43	Hui'An health (汇安健康)	2023-06-13	9	11	6	12	3	8	13	62	0.885714
Internet Hospital App 44	Zhao De psychology internet hospital - professional psychological consulting digital platform (昭德心理互联网医院-专业心理咨询健康数字平台)	N/A
Internet Hospital App 45	Ji Yi affiliated hospital internet hospital (济医附院互联网医院)	N/A	5	8	5	8	3	4	9	42	0.6
Internet Hospital App 46	Yi Kang Dao Jia - online pharmacy (怡康到家-网上药店)	N/A
Internet Hospital App 47	Internet medical alliance - mobile internet diagnosis and treatment platform (网医联盟-移动互联网诊疗平台)	2021-09-09	9	12	6	11	2	7	12	59	0.842857
Internet Hospital App 48	Jing Dong Doctor (京东医生)	2021-10-26	9	10	5	12	2	8	13	59	0.842857
Internet Hospital App 49	Ophthalmology Pass - ophthalmology internet hospital consultation service platform (眼科通-眼科互联网医院咨询问诊服务平台)	2021-12-03	9	11	6	12	3	7	13	61	0.871429
Internet Hospital App 50	Kang Hua internet hospital (康华互联网医院)	N/A	8	11	5	9	2	6	9	50	0.714286
Internet Hospital App 51	Gu Sheng Tang traditional Chinese medicine (固生堂中医)	2021-10-29	9	12	4	12	3	8	11	59	0.842857
Internet Hospital App 52	Chuan Gu Tong patient access (川骨通患者端)	2023-06-01	9	12	6	12	2	9	14	64	0.914286
Internet Hospital App 53	Guangdong provincial hospital of integrated Chinese and western medicine internet hospital (广东省中西医结合医院互联网医院)	2020-04-20	9	13	6	10	3	8	15	64	0.914286
Internet Hospital App 54	Xiamen University affiliated first hospital (厦门大学附属第一医院)	N/A
Internet Hospital App 55	Mobile Tiantan hospital (掌上天坛医院)	2021-04-20	9	8	1	10	0	3	3	34	0.485714
Internet Hospital App 56	Dongtai city People's Hospital internet hospital for residents (东台市人民医院互联网医院居民端)	N/A
Internet Hospital App 57	Min Zhong Xin internet hospital (闵中心互联网医院)	N/A
Internet Hospital App 58	Health Hefei - Hefei City Medical Health Service Platform (健康合肥-合肥市医疗健康服务平台)	2022-01-12	9	12	5	12	3	8	14	63	0.9
Internet Hospital App 59	Health Zhongshan - Hangzhou Hui Kang Internet Technology Co., Ltd. (健康中山-杭州慧康互联科技有限公司)	2023-06-26	9	11	4	12	2	7	14	59	0.842857
